# Supplementary material for: Chromosome-length genome assembly and linkage map of a critically endangered Australian bird: the helmeted honeyeater
Source: Gigascience. 2022 Mar 29;11:giac025. doi: 10.1093/gigascience/giac025 (PMC8963300; doi:10.1093/gigascience/giac025)
Supplement: giac025_Supplemental_Files [file giac025_supplemental_files.zip]

Archive with 15 entries (15 files):
- Supplementary_Material_S1.png
- Supplementary_Material_S10.pdf
- Supplementary_Material_S11.pdf
- Supplementary_Material_S12.pdf
- Supplementary_Material_S13.pdf
- Supplementary_Material_S14.pdf
- Supplementary_Material_S15.pdf
- Supplementary_Material_S2.png
- Supplementary_Material_S3.xlsx
- Supplementary_Material_S4.xlsx
- Supplementary_Material_S5.pdf
- Supplementary_Material_S6.xlsx
- Supplementary_Material_S7.pdf
- Supplementary_Material_S8.pdf
- Supplementary_Material_S9.pdf
