# Supplementary material for: Chromosome-length genome assembly and linkage map of a critically endangered Australian bird: the helmeted honeyeater
Source: Gigascience. 2022 Mar 29;11:giac025. doi: 10.1093/gigascience/giac025 (PMC8963300; doi:10.1093/gigascience/giac025)
Supplement: giac025_Supplemental_Files [file giac025_supplemental_files.zip › Supplementary_Material_S3.xlsx]

## Sheet: Sheet1
HeHo_mitogenome				Draft genome				HiC genome
heho_mitogenome	heho_mitogenome_start	heho_mitogenome_end	fragment_length1	draft_genome_scaffold	start2	end2	strand2	HiC_genome_scaffold	HiC_genome_chr	start2	end2	strand2	Comments
B80296	7933	8355	423	VLJF01000906.1	1031214	1031632	+	HiC_scaffold_1	Z	22097342	22097760	+	NUMT
B80296	15033	15704	672	VLJF01001480.1	154806	155451	+	HiC_scaffold_2	W	5836972	5837617	+	NUMT
B80296	15418	15629	212	VLJF01000736.1	84566	84778	+	HiC_scaffold_2	W	9227652	9227864	+	NUMT
B80296	10888	12691	1804	VLJF01000008.1	210485	212294	-	HiC_scaffold_3	2	96637254	96639063	-	NUMT
B80296	15917	16278	362	VLJF01000361.1	2026616	2026976	-	HiC_scaffold_4	3	42557938	42558298	-	NUMT
B80296	6498	6804	307	VLJF01001473.1	14629132	14629432	-	HiC_scaffold_5	1	92456852	92457152	-	NUMT
B80296	8661	9150	490	VLJF01001904.1	26682660	26683175	+	HiC_scaffold_7	5	27996033	27996548	+	NUMT
B80296	2104	2167	64	VLJF01001809.1	8668788	8668851	+	HiC_scaffold_10	8	8404733	8404796	+	NUMT
B80296	12745	13135	391	VLJF01000249.1	6392523	6392895	-	HiC_scaffold_16	11	18893764	18894136	+	NUMT
B80296	13670	14640	971	VLJF01001734.1	1579250	1580148	-	HiC_scaffold_26	24	1579250	1580148	+	NUMT
B80296	15069	15222	154	VLJF01000736.1	82193	82347	+
B80296	4359	4710	352	VLJF01001268.1	122635	122978	-
B80296	1	595	595	VLJF01001700.1	30	624	-	HiC_scaffold_397		30	624	-	mtDNA
B80296	596	1221	626	VLJF01001082.1	1	625	-	HiC_scaffold_395		1	625	-	mtDNA
	1222	1983	761										Missing fragment
B80296	1984	2509	526	VLJF01001140.1	1	526	+	HiC_scaffold_427		1	526	+	mtDNA
B80296	2510	3035	526	VLJF01000963.1	1	526	+	HiC_scaffold_426		1	526	+	mtDNA
B80296	3036	5020	1985	VLJF01000914.1	1	1985	+	HiC_scaffold_312		1	1985	+	mtDNA
B80296	5021	5940	920	VLJF01001265.1	1	920	-	HiC_scaffold_352		1	920	-	mtDNA
B80296	5938	6823	886	VLJF01001299.1	1	886	-	HiC_scaffold_360		1	886	-	mtDNA
B80296	6824	13254	6431	VLJF01000993.1	1	6431	-	HiC_scaffold_174		1	6431	-	mtDNA
B80296	13255	13981	727	VLJF01000915.1	1	727	-	HiC_scaffold_380		1	727	-	mtDNA
B80296	13982	14764	783	VLJF01000771.1	1	783	-	HiC_scaffold_372		1	783	-	mtDNA
B80296	14766	16198	1433	VLJF01000123.1	1	1433	+	HiC_scaffold_330		1	1433	+	mtDNA
B80296	16198	16821	624	VLJF01001132.1	1	624	-	HiC_scaffold_396		1	624	-	mtDNA
B80296	5419	5937	519	VLJF01001819.1	1	519	+	HiC_scaffold_428		1	519	+	Potential NUMT
