# Supplementary material for: Chromosome-length genome assembly and linkage map of a critically endangered Australian bird: the helmeted honeyeater
Source: Gigascience. 2022 Mar 29;11:giac025. doi: 10.1093/gigascience/giac025 (PMC8963300; doi:10.1093/gigascience/giac025)
Supplement: giac025_Supplemental_Files [file giac025_supplemental_files.zip › Supplementary_Material_S4.xlsx]

## Sheet: Sheet1
	scientific name	common name	GeneBank accession
	Gallus gallus	chicken	GCA_000002315.4
	Taeniopygia guttata	zebra finch	GCA_000151805.1
	Ficedula albicollis	collared flycatcher	GCA_000247815.2
	Pseudopodoces humilis	Tibetan ground-tit	GCA_000331425.1
	Aquila chrysaetos	golden eagle	GCA_000766835.1
	Melopsittacus undulatus	budgerigar	GCA_000238935.1
	Aptenodytes forsteri	emperor penguin	GCA_000699145.1
	Pygoscelis adeliae	Adelie penguin	GCA_000699105.1
	Cathartes aura	turkey vulture	GCA_000699945.1
	Pelecanus crispus	Dalmatian pelican	GCA_000687375.1
	Phalacrocorax carbo	great cormorant	GCA_000708925.1
	Fulmarus glacialis	northern fulmar	GCA_000690835.1
	Gavia stellata	red-throated loon	GCA_000690875.1
	Phaethon lepturus	white-tailed tropicbird	GCA_000687285.1
	Charadrius vociferus	killdeer	GCA_000708025.1
	Podiceps cristatus	great crested grebe	GCA_000699545.1
	Phoenicopterus ruber	American flamingo	GCA_000687265.1
	Anas platyrhynchos	mallard	GCA_000355885.1
	Struthio camelus	African ostrich	GCA_000698965.1
	Serinus canaria	common canary	GCA_000534875.1
	Zonotrichia albicollis	white-throated sparrow	GCA_000385455.1
	Corvus cornix	hooded crow	GCA_000738735.1
	Nipponia nippon	crested ibis	GCA_000708225.1
	Anolis carolinensis	green anole	GCA_000090745.1
	Crocodylus porosus	Australian saltwater crocodile	GCA_001723895.1
	Malaclemys terrapin	diamondback terrapin	GCA_001728815.2
	Chrysemys picta	painted turtle	GCA_000241765.3
	Homo sapiens	human	GCA_000001405.3
	Mus musculus	house mouse	GCA_000001635.2
	Danio rerio	zebrafish	GCA_000002035.4
