# Supplementary material for: Chromosome-length genome assembly and linkage map of a critically endangered Australian bird: the helmeted honeyeater
Source: Gigascience. 2022 Mar 29;11:giac025. doi: 10.1093/gigascience/giac025 (PMC8963300; doi:10.1093/gigascience/giac025)
Supplement: giac025_Supplemental_Files [file giac025_supplemental_files.zip › Supplementary_Material_S6.xlsx]

## Sheet: Fragments >1Kb
#score	name1	start1	end1	length1	name2	start2	end2	strand2	length2
427634	CM012098.1	404881	425162	20282	HiC_scaffold_36	1011214	1031049	+	19835
293843	CM012098.1	405051	424468	19418	HiC_scaffold_36	1011436	1031197	+	19761
330059	CM012098.1	1007078	1026601	19524	HiC_scaffold_36	1304929	1323334	+	18405
165917	CM012098.1	671862	688276	16415	HiC_scaffold_36	231455	246847	-	15392
274629	CM012098.1	664580	679232	14653	HiC_scaffold_36	226722	241978	-	15256
234191	CM012098.1	664271	677412	13142	HiC_scaffold_36	226710	241181	-	14471
247192	CM012098.1	590941	602820	11880	HiC_scaffold_36	99278	112954	-	13676
209989	CM012098.1	1010717	1023993	13277	HiC_scaffold_36	1308024	1320835	+	12811
187253	CM012098.1	619384	631775	12392	HiC_scaffold_36	134622	146875	-	12253
156062	CM012098.1	1065944	1078381	12438	HiC_scaffold_36	1405204	1417167	+	11963
108553	CM012098.1	1065934	1078381	12448	HiC_scaffold_36	1405551	1417496	+	11945
210919	CM012098.1	619331	631407	12077	HiC_scaffold_36	135415	146853	-	11438
124982	CM012098.1	848593	859575	10983	HiC_scaffold_36	376904	388318	-	11414
137309	CM012098.1	785422	795250	9829	HiC_scaffold_36	315699	326782	-	11083
184539	CM012098.1	1105642	1115943	10302	HiC_scaffold_36	441600	452618	-	11018
215357	CM012098.1	619339	631027	11689	HiC_scaffold_36	135931	146790	-	10859
161267	CM012098.1	619331	630936	11606	HiC_scaffold_36	136261	146853	-	10592
72059	CM012098.1	671767	681076	9310	HiC_scaffold_36	231454	241687	-	10233
208570	CM012098.1	695263	705753	10491	HiC_scaffold_36	245620	255760	-	10140
176213	CM012098.1	821733	833082	11350	HiC_scaffold_36	352079	362153	-	10074
90447	CM012098.1	392719	400219	7501	HiC_scaffold_36	995760	1005555	+	9795
115249	CM012098.1	392701	400101	7401	HiC_scaffold_36	995537	1004699	+	9162
127064	CM012098.1	840391	849558	9168	HiC_scaffold_36	369818	378675	-	8857
99106	CM012098.1	1024620	1033334	8715	HiC_scaffold_36	1328322	1336765	+	8443
423889	CM012098.1	496181	503683	7503	HiC_scaffold_44	1135615	1143468	+	7853
54401	CM012098.1	850814	859469	8656	HiC_scaffold_36	380977	388549	-	7572
412889	CM012098.1	496181	503335	7155	HiC_scaffold_44	282895	290390	-	7495
409274	CM012098.1	496176	503317	7142	HiC_scaffold_44	429496	436984	-	7488
398135	CM012098.1	496176	503182	7007	HiC_scaffold_44	1011892	1019208	+	7316
190353	CM012098.1	93130	100063	6934	HiC_scaffold_36	676675	683990	+	7315
387357	CM012098.1	496176	503317	7142	HiC_scaffold_44	1275709	1282995	-	7286
75157	CM012098.1	17455	25237	7783	HiC_scaffold_36	621643	628623	+	6980
386791	CM012098.1	496181	502800	6620	HiC_scaffold_836	38858	45829	-	6971
325732	CM012098.1	496180	502778	6599	HiC_scaffold_780	15363	22307	-	6944
298423	CM012098.1	496935	503683	6749	HiC_scaffold_42	1365240	1372176	+	6936
301929	CM012098.1	496935	503683	6749	HiC_scaffold_42	447002	453935	+	6933
117739	CM012098.1	618653	624489	5837	HiC_scaffold_36	132443	139337	-	6894
302446	CM012098.1	496989	503683	6695	HiC_scaffold_42	688718	695607	+	6889
103752	CM012098.1	1060803	1066398	5596	HiC_scaffold_36	1394191	1401079	+	6888
146249	CM012098.1	619339	626208	6870	HiC_scaffold_36	135254	142138	-	6884
147275	CM012098.1	619339	626371	7033	HiC_scaffold_36	135592	142289	-	6697
69457	CM012098.1	1166564	1171939	5376	HiC_scaffold_55	67586	74155	+	6569
355986	CM012098.1	496180	502438	6259	HiC_scaffold_8	1358934	1365501	-	6567
213291	CM012098.1	496938	503317	6380	HiC_scaffold_9	8977061	8983572	+	6511
126703	CM012098.1	73277	80066	6790	HiC_scaffold_882	3208	9681	-	6473
107799	CM012098.1	380235	387634	7400	HiC_scaffold_36	977812	984250	+	6438
178940	CM012098.1	496352	502160	5809	HiC_scaffold_896	7077	13410	-	6333
178708	CM012098.1	496352	502160	5809	HiC_scaffold_897	7009	13339	+	6330
228830	CM012098.1	497014	503086	6073	HiC_scaffold_9	34779305	34785634	-	6329
330130	CM012098.1	496203	502547	6345	HiC_scaffold_9	26862217	26868374	-	6157
338010	CM012098.1	496262	502243	5982	HiC_scaffold_733	36864	42916	-	6052
337308	CM012098.1	496263	502243	5981	HiC_scaffold_733	15024	21067	+	6043
346225	CM012098.1	496270	502243	5974	HiC_scaffold_42	958020	964034	-	6014
105070	CM012098.1	1007167	1012584	5418	HiC_scaffold_36	1305070	1311081	+	6011
340746	CM012098.1	496234	502243	6010	HiC_scaffold_736	15085	21092	-	6007
302951	CM012098.1	496815	502778	5964	HiC_scaffold_9	34017001	34022999	-	5998
298636	CM012098.1	496740	502778	6039	HiC_scaffold_73	4167	10156	-	5989
299970	CM012098.1	496180	502250	6071	HiC_scaffold_9	4950735	4956723	+	5988
341069	CM012098.1	496234	502243	6010	HiC_scaffold_734	6071	12055	+	5984
128358	CM012098.1	1020592	1026613	6022	HiC_scaffold_36	1317416	1323325	+	5909
67339	CM012098.1	1144559	1150317	5759	HiC_scaffold_55	23118	29007	+	5889
92326	CM012098.1	521043	526551	5509	HiC_scaffold_36	58218	64039	-	5821
119026	CM012098.1	619330	624500	5171	HiC_scaffold_36	134061	139794	-	5733
84832	CM012098.1	1105566	1110944	5379	HiC_scaffold_36	440886	446422	-	5536
319782	CM012098.1	496188	501731	5544	HiC_scaffold_43	149252	154747	-	5495
319782	CM012098.1	496188	501731	5544	HiC_scaffold_43	191265	196760	-	5495
319782	CM012098.1	496188	501731	5544	HiC_scaffold_533	69724	75219	-	5495
116015	CM012098.1	1072484	1078381	5898	HiC_scaffold_36	1417978	1423452	+	5474
154250	CM012098.1	620998	626285	5288	HiC_scaffold_36	164067	169537	-	5470
130122	CM012098.1	621325	626369	5045	HiC_scaffold_36	164067	169537	-	5470
44318	CM012098.1	1067696	1072587	4892	HiC_scaffold_38	2403425	2408880	-	5455
190117	CM012098.1	542369	548016	5648	HiC_scaffold_36	76809	82233	-	5424
191991	CM012098.1	545665	551276	5612	HiC_scaffold_36	76815	82234	-	5419
182021	CM012098.1	542236	547512	5277	HiC_scaffold_36	76819	82228	-	5409
187885	CM012098.1	546148	551359	5212	HiC_scaffold_36	76828	82234	-	5406
121590	CM012098.1	67496	73707	6212	HiC_scaffold_36	653831	659232	+	5401
80418	CM012098.1	673215	677610	4396	HiC_scaffold_36	236364	241674	-	5310
149785	CM012098.1	379775	385138	5364	HiC_scaffold_36	977638	982940	+	5302
273078	CM012098.1	497087	502520	5434	HiC_scaffold_864	64502	69766	-	5264
60194	CM012098.1	5363	10373	5011	HiC_scaffold_36	616427	621633	+	5206
297107	CM012098.1	497111	502243	5133	HiC_scaffold_42	815955	821120	-	5165
202182	CM012098.1	496974	501969	4996	HiC_scaffold_5	60643390	60648476	-	5086
30058	CM012098.1	802995	807895	4901	HiC_scaffold_37	1496598	1501671	+	5073
102008	CM012098.1	82037	87329	5293	HiC_scaffold_882	8762	13818	-	5056
269181	CM012098.1	496180	501252	5073	HiC_scaffold_9	34011950	34016997	-	5047
73381	CM012098.1	347115	352971	5857	HiC_scaffold_38	1761998	1767035	+	5037
100779	CM012098.1	82037	87329	5293	HiC_scaffold_36	662785	667821	+	5036
146750	CM012098.1	816895	822110	5216	HiC_scaffold_36	348035	353007	-	4972
41732	CM012098.1	963621	967642	4022	HiC_scaffold_35	1580920	1585855	+	4935
60217	CM012098.1	595242	600540	5299	HiC_scaffold_36	115255	120167	-	4912
106450	CM012098.1	498004	502161	4158	HiC_scaffold_1	22706666	22711571	+	4905
209314	CM012098.1	498973	503683	4711	HiC_scaffold_42	902185	907075	+	4890
118185	CM012098.1	816301	821434	5134	HiC_scaffold_36	347882	352738	-	4856
67915	CM012098.1	567006	572322	5317	HiC_scaffold_36	86862	91713	-	4851
104700	CM012098.1	650272	654697	4426	HiC_scaffold_36	214573	219419	-	4846
54924	CM012098.1	1048331	1053085	4755	HiC_scaffold_36	1383390	1388234	+	4844
50071	CM012098.1	188552	193327	4776	HiC_scaffold_40	1379261	1384059	+	4798
96557	CM012098.1	813641	817733	4093	HiC_scaffold_36	341732	346517	-	4785
86760	CM012098.1	574716	580152	5437	HiC_scaffold_36	90605	95302	-	4697
91069	CM012098.1	574855	580227	5373	HiC_scaffold_36	90607	95301	-	4694
189780	CM012098.1	498833	503315	4483	HiC_scaffold_219	1	4670	+	4669
79806	CM012098.1	628410	632487	4078	HiC_scaffold_37	94183	98845	-	4662
80490	CM012098.1	110170	115474	5305	HiC_scaffold_36	691725	696371	+	4646
95244	CM012098.1	574800	579911	5112	HiC_scaffold_36	90725	95302	-	4577
124548	CM012098.1	496774	501055	4282	HiC_scaffold_1	22702165	22706675	+	4510
129080	CM012098.1	600441	604497	4057	HiC_scaffold_36	121522	125987	-	4465
46403	CM012098.1	1065936	1070019	4084	HiC_scaffold_36	1403946	1408345	+	4399
92247	CM012098.1	802848	807363	4516	HiC_scaffold_36	333092	337480	-	4388
138337	CM012098.1	1057232	1061692	4461	HiC_scaffold_36	1389169	1393467	+	4298
75815	CM012098.1	1002401	1006465	4065	HiC_scaffold_36	1299664	1303920	+	4256
136918	CM012098.1	1133317	1137438	4122	HiC_scaffold_55	9419	13598	+	4179
33640	CM012098.1	103932	107826	3895	HiC_scaffold_36	685064	689210	+	4146
217474	CM012098.1	496676	500851	4176	HiC_scaffold_73	1	4134	-	4133
105132	CM012098.1	559405	564119	4715	HiC_scaffold_36	85031	89132	-	4101
80319	CM012098.1	1195430	1199672	4243	HiC_scaffold_37	467660	471756	-	4096
189864	CM012098.1	497187	501183	3997	HiC_scaffold_3	9132168	9136248	-	4080
38362	CM012098.1	1137959	1141688	3730	HiC_scaffold_55	13005	17059	+	4054
38352	CM012098.1	8034	13286	5253	HiC_scaffold_36	617589	621641	+	4052
79966	CM012098.1	688852	693126	4275	HiC_scaffold_36	245625	249673	-	4048
92773	CM012098.1	816298	820236	3939	HiC_scaffold_36	348046	352082	-	4036
56961	CM012098.1	1153515	1156636	3122	HiC_scaffold_55	40567	44583	+	4016
94306	CM012098.1	581436	585655	4220	HiC_scaffold_36	92741	96718	-	3977
41896	CM012098.1	744960	748758	3799	HiC_scaffold_39	1797099	1801039	-	3940
74672	CM012098.1	628415	632097	3683	HiC_scaffold_37	94915	98843	-	3928
85083	CM012098.1	1123176	1127069	3894	HiC_scaffold_55	1298	5212	+	3914
26894	CM012098.1	603793	608202	4410	HiC_scaffold_36	124540	128364	-	3824
82171	CM012098.1	822223	826118	3896	HiC_scaffold_37	128243	132053	-	3810
86665	CM012098.1	31788	36176	4389	HiC_scaffold_36	632006	635754	+	3748
102349	CM012098.1	72369	76299	3931	HiC_scaffold_36	656732	660445	+	3713
82011	CM012098.1	822053	825878	3826	HiC_scaffold_37	128259	131951	-	3692
78551	CM012098.1	822000	825833	3834	HiC_scaffold_37	128264	131946	-	3682
84433	CM012098.1	822396	826348	3953	HiC_scaffold_37	128255	131903	-	3648
85310	CM012098.1	1020154	1024203	4050	HiC_scaffold_36	1317436	1321033	+	3597
67626	CM012098.1	566861	570111	3251	HiC_scaffold_36	86944	90529	-	3585
49734	CM012098.1	116398	120080	3683	HiC_scaffold_36	696288	699743	+	3455
21828	CM012098.1	1070126	1073266	3141	HiC_scaffold_4	111411652	111415095	+	3443
76176	CM012098.1	1206433	1209454	3022	HiC_scaffold_40	2383691	2387081	+	3390
32857	CM012098.1	817804	820855	3052	HiC_scaffold_33	805075	808447	-	3372
71523	CM012098.1	9977	13310	3334	HiC_scaffold_36	618296	621645	+	3349
42361	CM012098.1	10270	14351	4082	HiC_scaffold_36	618295	621629	+	3334
64476	CM012098.1	86927	89767	2841	HiC_scaffold_36	669202	672521	+	3319
64088	CM012098.1	523929	527371	3443	HiC_scaffold_810	6892	10185	-	3293
43945	CM012098.1	828301	831366	3066	HiC_scaffold_36	354283	357553	-	3270
67545	CM012098.1	89093	92795	3703	HiC_scaffold_882	15981	19247	-	3266
57083	CM012098.1	152708	156111	3404	HiC_scaffold_810	12850	16076	+	3226
41717	CM012098.1	153301	156849	3549	HiC_scaffold_810	12905	16109	+	3204
131048	CM012098.1	500776	503683	2908	HiC_scaffold_42	755992	759184	+	3192
53181	CM012098.1	1115763	1118501	2739	HiC_scaffold_36	451988	455157	-	3169
35212	CM012098.1	817832	820857	3026	HiC_scaffold_33	804902	808057	-	3155
62991	CM012098.1	1089664	1092521	2858	HiC_scaffold_36	427345	430497	-	3152
59024	CM012098.1	1115807	1118504	2698	HiC_scaffold_36	451982	455126	-	3144
41904	CM012098.1	153321	156340	3020	HiC_scaffold_810	12945	16076	+	3131
36696	CM012098.1	1077543	1079949	2407	HiC_scaffold_36	1425036	1428131	+	3095
76123	CM012098.1	523661	526697	3037	HiC_scaffold_34	1216198	1219292	+	3094
68019	CM012098.1	69276	72900	3625	HiC_scaffold_882	1842	4925	-	3083
64698	CM012098.1	78885	82081	3197	HiC_scaffold_36	660639	663679	+	3040
59666	CM012098.1	612327	615195	2869	HiC_scaffold_36	128014	131018	-	3004
170569	CM012098.1	497717	500931	3215	HiC_scaffold_780	1	2989	+	2988
47854	CM012098.1	1185055	1187921	2867	HiC_scaffold_37	312024	315003	-	2979
11831	CM012098.1	675784	678693	2910	HiC_scaffold_34	2323055	2326032	-	2977
91313	CM012098.1	531241	534637	3397	HiC_scaffold_36	66823	69784	-	2961
39473	CM012098.1	1000517	1003308	2792	HiC_scaffold_36	1295138	1298099	+	2961
59614	CM012098.1	371749	374149	2401	HiC_scaffold_40	486857	489800	-	2943
60006	CM012098.1	1159170	1161711	2542	HiC_scaffold_55	50229	53123	+	2894
60640	CM012098.1	79137	82081	2945	HiC_scaffold_882	6771	9658	-	2887
23023	CM012098.1	177252	180333	3082	HiC_scaffold_32	1662557	1665442	+	2885
40762	CM012098.1	1070690	1073262	2573	HiC_scaffold_36	1411254	1414109	+	2855
39622	CM012098.1	188670	191555	2886	HiC_scaffold_40	1379256	1382108	+	2852
111091	CM012098.1	499100	501993	2894	HiC_scaffold_267	2	2848	+	2846
30565	CM012098.1	550564	553304	2741	HiC_scaffold_873	11658	14503	+	2845
60060	CM012098.1	1130245	1132689	2445	HiC_scaffold_33	2388252	2391079	+	2827
35598	CM012098.1	807184	810148	2965	HiC_scaffold_36	334836	337651	-	2815
26282	CM012098.1	55998	58829	2832	HiC_scaffold_36	647213	650024	+	2811
56995	CM012098.1	1084269	1086816	2548	HiC_scaffold_36	1434588	1437397	+	2809
52392	CM012098.1	1070724	1073265	2542	HiC_scaffold_36	1411355	1414148	+	2793
53102	CM012098.1	226983	229581	2599	HiC_scaffold_38	1340944	1343722	+	2778
42983	CM012098.1	48131	51395	3265	HiC_scaffold_36	643969	646733	+	2764
51617	CM012098.1	1130245	1132649	2405	HiC_scaffold_33	2388221	2390984	+	2763
59706	CM012098.1	1130225	1132688	2464	HiC_scaffold_33	2388170	2390919	+	2749
54222	CM012098.1	579206	582935	3730	HiC_scaffold_36	92641	95387	-	2746
36213	CM012098.1	930295	933084	2790	HiC_scaffold_40	1750358	1753100	+	2742
80652	CM012098.1	574945	578568	3624	HiC_scaffold_36	90725	93460	-	2735
26831	CM012098.1	1130799	1133726	2928	HiC_scaffold_37	312211	314944	-	2733
30350	CM012098.1	436977	439495	2519	HiC_scaffold_41	2251278	2253980	+	2702
53935	CM012098.1	1130231	1132629	2399	HiC_scaffold_33	2131607	2134303	-	2696
37014	CM012098.1	1166566	1168680	2115	HiC_scaffold_55	67236	69901	+	2665
27468	CM012098.1	745061	747415	2355	HiC_scaffold_831	12359	14984	+	2625
17211	CM012098.1	821508	824379	2872	HiC_scaffold_772	232866	235444	+	2578
71720	CM012098.1	501219	503683	2465	HiC_scaffold_3	9136794	9139372	-	2578
39528	CM012098.1	726024	728634	2611	HiC_scaffold_39	910837	913386	+	2549
42414	CM012098.1	655848	658743	2896	HiC_scaffold_36	222567	225100	-	2533
54658	CM012098.1	1206275	1209077	2803	HiC_scaffold_884	95896	98424	-	2528
49358	CM012098.1	1160932	1163118	2187	HiC_scaffold_55	53416	55943	+	2527
53721	CM012098.1	1162061	1164828	2768	HiC_scaffold_55	60828	63338	+	2510
50919	CM012098.1	1129974	1132628	2655	HiC_scaffold_33	2129550	2132058	-	2508
14077	CM012098.1	1162056	1164360	2305	HiC_scaffold_55	60844	63316	+	2472
33620	CM012098.1	1185246	1187921	2676	HiC_scaffold_884	94981	97427	-	2446
56811	CM012098.1	585801	588742	2942	HiC_scaffold_36	95460	97899	-	2439
60484	CM012098.1	1093290	1095778	2489	HiC_scaffold_36	431870	434302	-	2432
57427	CM012098.1	253127	255670	2544	HiC_scaffold_820	3935	6365	-	2430
41328	CM012098.1	226590	228511	1922	HiC_scaffold_38	1385051	1387461	+	2410
112199	CM012098.1	496180	498804	2625	HiC_scaffold_9	4697245	4699634	+	2389
46479	CM012098.1	1089769	1092022	2254	HiC_scaffold_36	427789	430159	-	2370
35942	CM012098.1	151597	154146	2550	HiC_scaffold_772	222894	225245	-	2351
59436	CM012098.1	1093362	1095626	2265	HiC_scaffold_36	1453879	1456216	+	2337
45815	CM012098.1	738799	741322	2524	HiC_scaffold_37	1472120	1474423	+	2303
71855	CM012098.1	796660	799070	2411	HiC_scaffold_36	328724	331023	-	2299
25889	CM012098.1	824839	827492	2654	HiC_scaffold_37	1810748	1812974	+	2226
25599	CM012098.1	824499	827068	2570	HiC_scaffold_37	1810748	1812974	+	2226
26817	CM012098.1	1004660	1006842	2183	HiC_scaffold_529	91158	93379	+	2221
24418	CM012098.1	1004749	1006837	2089	HiC_scaffold_529	91166	93352	+	2186
35181	CM012098.1	601614	604022	2409	HiC_scaffold_34	2247231	2249397	-	2166
20023	CM012098.1	1078770	1080937	2168	HiC_scaffold_802	17676	19802	-	2126
20023	CM012098.1	1078770	1080937	2168	HiC_scaffold_803	12075	14201	-	2126
50375	CM012098.1	628424	630442	2019	HiC_scaffold_37	96722	98845	-	2123
34336	CM012098.1	1093577	1095849	2273	HiC_scaffold_36	431869	433982	-	2113
72761	CM012098.1	500844	502777	1934	HiC_scaffold_308	2	2073	+	2071
42942	CM012098.1	794430	796123	1694	HiC_scaffold_36	1062488	1064559	+	2071
52618	CM012098.1	1089790	1092191	2402	HiC_scaffold_36	427215	429277	-	2062
48693	CM012098.1	424519	426456	1938	HiC_scaffold_36	1033781	1035832	+	2051
45428	CM012098.1	676050	678508	2459	HiC_scaffold_37	787391	789427	+	2036
54081	CM012098.1	372002	374139	2138	HiC_scaffold_38	1836162	1838197	+	2035
30634	CM012098.1	267986	269869	1884	HiC_scaffold_38	1062764	1064795	-	2031
34719	CM012098.1	526894	529080	2187	HiC_scaffold_36	62407	64431	-	2024
18679	CM012098.1	602288	604441	2154	HiC_scaffold_771	9230	11254	-	2024
48753	CM012098.1	188544	190436	1893	HiC_scaffold_40	1364215	1366225	+	2010
39234	CM012098.1	726208	728430	2223	HiC_scaffold_39	910837	912834	+	1997
26087	CM012098.1	648496	650437	1942	HiC_scaffold_36	205331	207319	-	1988
59109	CM012098.1	384123	386047	1925	HiC_scaffold_35	902064	904046	-	1982
41662	CM012098.1	524435	526468	2034	HiC_scaffold_811	34619	36574	-	1955
36466	CM012098.1	582498	584336	1839	HiC_scaffold_36	92731	94683	-	1952
37616	CM012098.1	797450	799465	2016	HiC_scaffold_36	329000	330945	-	1945
41374	CM012098.1	421072	422981	1910	HiC_scaffold_36	1029110	1031046	+	1936
48052	CM012098.1	797245	799335	2091	HiC_scaffold_36	329000	330923	-	1923
60101	CM012098.1	384146	386045	1900	HiC_scaffold_35	902460	904382	-	1922
27497	CM012098.1	1131460	1133233	1774	HiC_scaffold_40	1121401	1123321	-	1920
76137	CM012098.1	1100583	1102293	1711	HiC_scaffold_36	1456975	1458876	+	1901
103831	CM012098.1	500560	502243	1684	HiC_scaffold_246	1	1895	+	1894
46592	CM012098.1	796959	798953	1995	HiC_scaffold_36	329043	330931	-	1888
83936	CM012098.1	496975	498804	1830	HiC_scaffold_205	3450	5328	-	1878
60908	CM012098.1	1142514	1144098	1585	HiC_scaffold_55	16677	18551	+	1874
94126	CM012098.1	496744	498644	1901	HiC_scaffold_318	46	1911	-	1865
54956	CM012098.1	152468	154248	1781	HiC_scaffold_811	20580	22442	+	1862
106006	CM012098.1	496203	497988	1786	HiC_scaffold_43	3719373	3721230	+	1857
20651	CM012098.1	1069039	1070806	1768	HiC_scaffold_3	152024066	152025913	+	1847
100922	CM012098.1	501829	503683	1855	HiC_scaffold_42	1477172	1478995	-	1823
26591	CM012098.1	423405	425347	1943	HiC_scaffold_528	35829	37647	-	1818
37737	CM012098.1	826558	828530	1973	HiC_scaffold_37	1811138	1812944	+	1806
27058	CM012098.1	1162056	1163818	1763	HiC_scaffold_873	17832	19636	-	1804
65456	CM012098.1	65562	67442	1881	HiC_scaffold_36	652561	654360	+	1799
36716	CM012098.1	1117011	1118793	1783	HiC_scaffold_36	454428	456220	-	1792
55533	CM012098.1	609036	611123	2088	HiC_scaffold_36	126448	128237	-	1789
53672	CM012098.1	490902	492415	1514	HiC_scaffold_2	2752721	2754508	-	1787
49537	CM012098.1	152511	154240	1730	HiC_scaffold_811	20857	22634	+	1777
45163	CM012098.1	821391	823168	1778	HiC_scaffold_851	229591	231363	+	1772
49736	CM012098.1	278051	279852	1802	HiC_scaffold_30	3999851	4001622	-	1771
42832	CM012098.1	508704	510517	1814	HiC_scaffold_27	2087734	2089497	-	1763
43160	CM012098.1	508582	510376	1795	HiC_scaffold_27	2087734	2089497	-	1763
51400	CM012098.1	738311	739987	1677	HiC_scaffold_751	38635	40390	+	1755
39625	CM012098.1	462600	464357	1758	HiC_scaffold_37	323615	325366	+	1751
16736	CM012098.1	323251	325170	1920	HiC_scaffold_31	2844929	2846679	-	1750
17723	CM012098.1	152895	154293	1399	HiC_scaffold_38	254334	256068	+	1734
30118	CM012098.1	341866	343453	1588	HiC_scaffold_40	1379721	1381445	+	1724
34393	CM012098.1	1218060	1219933	1874	HiC_scaffold_36	816590	818313	-	1723
23285	CM012098.1	242747	244738	1992	HiC_scaffold_875	50972	52692	-	1720
69230	CM012098.1	490902	492617	1716	HiC_scaffold_2	11312402	11314121	+	1719
49895	CM012098.1	303480	305071	1592	HiC_scaffold_851	70072	71787	+	1715
69994	CM012098.1	1100658	1102151	1494	HiC_scaffold_36	435097	436806	-	1709
14847	CM012098.1	606899	608333	1435	HiC_scaffold_37	786315	788024	+	1709
47252	CM012098.1	303152	304808	1657	HiC_scaffold_30	1643076	1644781	+	1705
33744	CM012098.1	163833	165365	1533	HiC_scaffold_37	85963	87663	-	1700
73925	CM012098.1	490844	492531	1688	HiC_scaffold_43	1227577	1229269	+	1692
74130	CM012098.1	490844	492531	1688	HiC_scaffold_5	15355027	15356719	-	1692
65589	CM012098.1	490902	492617	1716	HiC_scaffold_2	11089821	11091510	+	1689
38227	CM012098.1	726378	728157	1780	HiC_scaffold_39	910776	912464	+	1688
8544	CM012098.1	469394	470987	1594	HiC_scaffold_34	822419	824101	+	1682
103695	CM012098.1	499172	500957	1786	HiC_scaffold_779	2	1682	-	1680
32994	CM012098.1	29379	31642	2264	HiC_scaffold_36	629079	630752	+	1673
35172	CM012098.1	743092	744814	1723	HiC_scaffold_39	1798677	1800346	-	1669
46190	CM012098.1	628411	630093	1683	HiC_scaffold_37	97177	98845	-	1668
69470	CM012098.1	490844	492482	1639	HiC_scaffold_46	2116314	2117968	+	1654
53954	CM012098.1	738253	739937	1685	HiC_scaffold_751	38735	40388	+	1653
36375	CM012098.1	167037	168746	1710	HiC_scaffold_35	147850	149498	+	1648
16398	CM012098.1	162594	164364	1771	HiC_scaffold_37	242829	244468	+	1639
40017	CM012098.1	609564	611249	1686	HiC_scaffold_36	126606	128240	-	1634
44121	CM012098.1	577852	579236	1385	HiC_scaffold_810	8582	10209	-	1627
42784	CM012098.1	303545	305071	1527	HiC_scaffold_851	60787	62409	+	1622
93070	CM012098.1	494446	496059	1614	HiC_scaffold_14	7554351	7555967	+	1616
91238	CM012098.1	496207	497767	1561	HiC_scaffold_887	87190	88803	-	1613
52233	CM012098.1	303546	305075	1530	HiC_scaffold_903	20975	22575	-	1600
43024	CM012098.1	609036	611023	1988	HiC_scaffold_36	126612	128207	-	1595
43922	CM012098.1	1005149	1006838	1690	HiC_scaffold_37	193602	195181	-	1579
28199	CM012098.1	341865	343451	1587	HiC_scaffold_32	1832160	1833738	+	1578
89120	CM012098.1	494438	495973	1536	HiC_scaffold_1	52111730	52113304	-	1574
42053	CM012098.1	16087	17619	1533	HiC_scaffold_851	9817	11381	-	1564
12135	CM012098.1	268242	269828	1587	HiC_scaffold_41	1738094	1739635	-	1541
42131	CM012098.1	628423	629861	1439	HiC_scaffold_37	97314	98845	-	1531
34907	CM012098.1	167133	168744	1612	HiC_scaffold_35	147988	149517	+	1529
39684	CM012098.1	303481	305075	1595	HiC_scaffold_851	61007	62515	+	1508
26838	CM012098.1	52599	54079	1481	HiC_scaffold_36	646651	648155	+	1504
16818	CM012098.1	517228	518427	1200	HiC_scaffold_529	91937	93437	+	1500
45689	CM012098.1	490989	492485	1497	HiC_scaffold_4	7598811	7600304	-	1493
26759	CM012098.1	341868	343451	1584	HiC_scaffold_32	1832127	1833607	+	1480
40085	CM012098.1	152535	154101	1567	HiC_scaffold_884	63886	65365	+	1479
19325	CM012098.1	40234	42155	1922	HiC_scaffold_36	636996	638470	+	1474
41440	CM012098.1	473925	475376	1452	HiC_scaffold_27	4075232	4076703	+	1471
57048	CM012098.1	490902	492415	1514	HiC_scaffold_33	373370	374840	+	1470
29519	CM012098.1	83569	84863	1295	HiC_scaffold_38	183848	185317	+	1469
50983	CM012098.1	490931	492404	1474	HiC_scaffold_7	31596805	31598270	-	1465
82469	CM012098.1	492991	494444	1454	HiC_scaffold_2	3678804	3680269	-	1465
82060	CM012098.1	492991	494444	1454	HiC_scaffold_43	1231333	1232798	+	1465
82209	CM012098.1	492991	494444	1454	HiC_scaffold_5	15358782	15360247	-	1465
81490	CM012098.1	492991	494444	1454	HiC_scaffold_2	19857090	19858554	+	1464
79468	CM012098.1	492991	494443	1453	HiC_scaffold_2	16287367	16288827	+	1460
63768	CM012098.1	490844	492395	1552	HiC_scaffold_3	25093135	25094594	+	1459
52317	CM012098.1	1190294	1191816	1523	HiC_scaffold_884	96747	98206	-	1459
55348	CM012098.1	501673	502800	1128	HiC_scaffold_43	197150	198609	-	1459
55348	CM012098.1	501673	502800	1128	HiC_scaffold_533	75609	77068	-	1459
10393	CM012098.1	1069329	1070730	1402	HiC_scaffold_31	3369300	3370758	-	1458
20705	CM012098.1	11890	13421	1532	HiC_scaffold_7	63427351	63428804	+	1453
48694	CM012098.1	303606	305095	1490	HiC_scaffold_812	35362	36809	+	1447
57915	CM012098.1	65921	67407	1487	HiC_scaffold_882	1	1424	-	1423
31973	CM012098.1	799243	800631	1389	HiC_scaffold_36	330066	331488	-	1422
21200	CM012098.1	931720	933078	1359	HiC_scaffold_39	2162074	2163492	-	1418
78640	CM012098.1	494667	496058	1392	HiC_scaffold_1	52148908	52150317	-	1409
44097	CM012098.1	1003336	1004711	1376	HiC_scaffold_32	2719433	2720842	-	1409
31286	CM012098.1	492991	494444	1454	HiC_scaffold_1	16168139	16169543	-	1404
24500	CM012098.1	493072	494445	1374	HiC_scaffold_5	100689947	100691345	+	1398
25483	CM012098.1	237972	239344	1373	HiC_scaffold_38	752037	753425	-	1388
31814	CM012098.1	1090863	1092521	1659	HiC_scaffold_36	1450780	1452158	+	1378
47276	CM012098.1	500462	501970	1509	HiC_scaffold_779	10242	11610	+	1368
23527	CM012098.1	247549	248899	1351	HiC_scaffold_32	391166	392518	-	1352
44670	CM012098.1	303615	304879	1265	HiC_scaffold_903	21428	22763	-	1335
37884	CM012098.1	491118	492439	1322	HiC_scaffold_38	2180113	2181442	+	1329
57593	CM012098.1	303755	305094	1340	HiC_scaffold_27	4008252	4009571	+	1319
22377	CM012098.1	727286	728545	1260	HiC_scaffold_831	5955	7270	-	1315
37600	CM012098.1	608622	609954	1333	HiC_scaffold_36	126606	127904	-	1298
25050	CM012098.1	802994	804192	1199	HiC_scaffold_37	1496788	1498084	+	1296
24237	CM012098.1	1005680	1007049	1370	HiC_scaffold_55	92959	94250	-	1291
41340	CM012098.1	303519	304818	1300	HiC_scaffold_903	21484	22766	-	1282
24123	CM012098.1	574899	575969	1071	HiC_scaffold_39	1798654	1799926	-	1272
57445	CM012098.1	491269	492531	1263	HiC_scaffold_647	958	2225	+	1267
55025	CM012098.1	146661	147771	1111	HiC_scaffold_36	937273	938539	+	1266
23568	CM012098.1	490902	492617	1716	HiC_scaffold_2	14379608	14380859	+	1251
36934	CM012098.1	490993	492281	1289	HiC_scaffold_13	2300722	2301966	-	1244
56552	CM012098.1	491233	492481	1249	HiC_scaffold_572	47132	48365	-	1233
37367	CM012098.1	152524	153738	1215	HiC_scaffold_811	21417	22634	+	1217
48147	CM012098.1	491208	492415	1208	HiC_scaffold_3	56018325	56019536	+	1211
33953	CM012098.1	152499	153684	1186	HiC_scaffold_884	64133	65344	+	1211
34929	CM012098.1	283736	285026	1291	HiC_scaffold_33	274566	275775	-	1209
11920	CM012098.1	164325	165427	1103	HiC_scaffold_33	194636	195844	-	1208
38454	CM012098.1	303516	304741	1226	HiC_scaffold_903	21569	22769	-	1200
22013	CM012098.1	1103391	1104554	1164	HiC_scaffold_36	1460471	1461669	+	1198
32803	CM012098.1	491310	492421	1112	HiC_scaffold_14	3691757	3692948	+	1191
17228	CM012098.1	748326	749522	1197	HiC_scaffold_27	2228322	2229494	-	1172
22671	CM012098.1	1034214	1035343	1130	HiC_scaffold_36	1338314	1339483	+	1169
32123	CM012098.1	279122	280294	1173	HiC_scaffold_39	571550	572718	+	1168
30695	CM012098.1	424585	425966	1382	HiC_scaffold_34	676270	677437	+	1167
39563	CM012098.1	303615	304789	1175	HiC_scaffold_903	21604	22769	-	1165
32276	CM012098.1	684519	685893	1375	HiC_scaffold_37	839512	840675	+	1163
49006	CM012098.1	303593	304783	1191	HiC_scaffold_21	11945527	11946689	+	1162
20195	CM012098.1	959431	960640	1210	HiC_scaffold_32	2613543	2614700	-	1157
46330	CM012098.1	303481	304637	1157	HiC_scaffold_27	4008544	4009701	+	1157
44949	CM012098.1	490844	492212	1369	HiC_scaffold_106	226	1381	-	1155
15858	CM012098.1	665731	666914	1184	HiC_scaffold_58	9359	10503	-	1144
46474	CM012098.1	1139391	1140649	1259	HiC_scaffold_33	4066990	4068127	+	1137
24915	CM012098.1	163836	164974	1139	HiC_scaffold_884	60123	61254	-	1131
24125	CM012098.1	540379	541301	923	HiC_scaffold_34	345628	346758	-	1130
50247	CM012098.1	303648	304791	1144	HiC_scaffold_21	11945560	11946689	+	1129
7854	CM012098.1	176058	177195	1138	HiC_scaffold_3	413391	414518	+	1127
43497	CM012098.1	1005782	1007075	1294	HiC_scaffold_37	193995	195121	-	1126
41570	CM012098.1	1005860	1007076	1217	HiC_scaffold_37	194004	195111	-	1107
36200	CM012098.1	1005762	1007048	1287	HiC_scaffold_32	3362993	3364099	+	1106
55538	CM012098.1	494438	495494	1057	HiC_scaffold_44	858159	859255	+	1096
49747	CM012098.1	146688	147768	1081	HiC_scaffold_36	937574	938668	+	1094
9682	CM012098.1	818292	819433	1142	HiC_scaffold_851	236925	238016	-	1091
39903	CM012098.1	1160722	1161715	994	HiC_scaffold_55	52417	53508	+	1091
31480	CM012098.1	647325	648451	1127	HiC_scaffold_40	1658563	1659647	+	1084
17547	CM012098.1	1197743	1198807	1065	HiC_scaffold_36	1506042	1507125	+	1083
39758	CM012098.1	1005913	1007075	1163	HiC_scaffold_37	194021	195099	-	1078
11427	CM012098.1	891298	892361	1064	HiC_scaffold_872	18504	19579	+	1075
21142	CM012098.1	826532	827598	1067	HiC_scaffold_751	35134	36202	-	1068
27981	CM012098.1	490915	491925	1011	HiC_scaffold_14	14673147	14674214	-	1067
31531	CM012098.1	647424	648462	1039	HiC_scaffold_40	1658584	1659648	+	1064
49293	CM012098.1	143403	144332	930	HiC_scaffold_36	937293	938357	+	1064
36507	CM012098.1	473902	475037	1136	HiC_scaffold_27	4075642	4076703	+	1061
49964	CM012098.1	494439	495483	1045	HiC_scaffold_10	28836212	28837273	+	1061
34798	CM012098.1	501918	502684	767	HiC_scaffold_5	60648951	60650012	-	1061
29986	CM012098.1	384159	385268	1110	HiC_scaffold_41	821615	822665	+	1050
35248	CM012098.1	844157	845117	961	HiC_scaffold_884	96247	97295	-	1048
35559	CM012098.1	303954	305072	1119	HiC_scaffold_30	1643408	1644452	+	1044
46415	CM012098.1	602856	603961	1106	HiC_scaffold_34	801764	802806	-	1042
23666	CM012098.1	384036	385176	1141	HiC_scaffold_41	821660	822694	+	1034
15464	CM012098.1	905088	906053	966	HiC_scaffold_31	3007784	3008816	+	1032
20973	CM012098.1	431991	433215	1225	HiC_scaffold_41	2755552	2756581	-	1029
28100	CM012098.1	152509	153531	1023	HiC_scaffold_884	64342	65363	+	1021
23853	CM012098.1	357403	358323	921	HiC_scaffold_34	184948	185968	+	1020
8956	CM012098.1	118765	119732	968	HiC_scaffold_6	13282288	13283302	-	1014
36421	CM012098.1	3655	4666	1012	HiC_scaffold_36	615709	616719	+	1010
30969	CM012098.1	491233	492531	1299	HiC_scaffold_24	10477980	10478988	+	1008
20337	CM012098.1	1078665	1079619	955	HiC_scaffold_31	3117124	3118124	+	1000

## Sheet: Pivot >1Kb
Hi-C scaffold ID	Number of fragments mapped to Ch16	Length of the shortest fragment	Length of the longest fragment
HiC_scaffold_36	135	1010	19835
HiC_scaffold_37	28	1078	5073
HiC_scaffold_55	14	1091	6569
HiC_scaffold_33	11	1137	3372
HiC_scaffold_38	10	1329	5455
HiC_scaffold_40	10	1064	4798
HiC_scaffold_34	8	1020	3094
HiC_scaffold_39	8	1168	3940
HiC_scaffold_42	8	1823	6936
HiC_scaffold_884	8	1021	2528
HiC_scaffold_2	7	1251	1787
HiC_scaffold_27	7	1061	1763
HiC_scaffold_32	7	1106	2885
HiC_scaffold_9	7	2389	6511
HiC_scaffold_3	6	1127	4080
HiC_scaffold_43	6	1459	5495
HiC_scaffold_44	6	1096	7853
HiC_scaffold_851	6	1091	1772
HiC_scaffold_882	6	1423	6473
HiC_scaffold_1	5	1404	4905
HiC_scaffold_35	5	1529	4935
HiC_scaffold_41	5	1029	2702
HiC_scaffold_5	5	1061	5086
HiC_scaffold_810	5	1627	3293
HiC_scaffold_903	5	1165	1600
HiC_scaffold_31	4	1000	1750
HiC_scaffold_811	4	1217	1955
HiC_scaffold_14	3	1067	1616
HiC_scaffold_30	3	1044	1771
HiC_scaffold_529	3	1500	2221
HiC_scaffold_751	3	1068	1755
HiC_scaffold_21	2	1129	1162
HiC_scaffold_4	2	1493	3443
HiC_scaffold_533	2	1459	5495
HiC_scaffold_7	2	1453	1465
HiC_scaffold_73	2	4133	5989
HiC_scaffold_733	2	6043	6052
HiC_scaffold_772	2	2351	2578
HiC_scaffold_779	2	1368	1680
HiC_scaffold_780	2	2988	6944
HiC_scaffold_831	2	1315	2625
HiC_scaffold_873	2	1804	2845
HiC_scaffold_10	1	1061	1061
HiC_scaffold_106	1	1155	1155
HiC_scaffold_13	1	1244	1244
HiC_scaffold_205	1	1878	1878
HiC_scaffold_219	1	4669	4669
HiC_scaffold_24	1	1008	1008
HiC_scaffold_246	1	1894	1894
HiC_scaffold_267	1	2846	2846
HiC_scaffold_308	1	2071	2071
HiC_scaffold_318	1	1865	1865
HiC_scaffold_46	1	1654	1654
HiC_scaffold_528	1	1818	1818
HiC_scaffold_572	1	1233	1233
HiC_scaffold_58	1	1144	1144
HiC_scaffold_6	1	1014	1014
HiC_scaffold_647	1	1267	1267
HiC_scaffold_734	1	5984	5984
HiC_scaffold_736	1	6007	6007
HiC_scaffold_771	1	2024	2024
HiC_scaffold_8	1	6567	6567
HiC_scaffold_802	1	2126	2126
HiC_scaffold_803	1	2126	2126
HiC_scaffold_812	1	1447	1447
HiC_scaffold_820	1	2430	2430
HiC_scaffold_836	1	6971	6971
HiC_scaffold_864	1	5264	5264
HiC_scaffold_872	1	1075	1075
HiC_scaffold_875	1	1720	1720
HiC_scaffold_887	1	1613	1613
HiC_scaffold_896	1	6333	6333
HiC_scaffold_897	1	6330	6330

## Sheet: Fragments >5Kb
#score	name1	start1	end1	length1	name2	start2	end2	strand2	length2
427634	CM012098.1	404881	425162	20282	HiC_scaffold_36	1011214	1031049	+	19835
293843	CM012098.1	405051	424468	19418	HiC_scaffold_36	1011436	1031197	+	19761
330059	CM012098.1	1007078	1026601	19524	HiC_scaffold_36	1304929	1323334	+	18405
165917	CM012098.1	671862	688276	16415	HiC_scaffold_36	231455	246847	-	15392
274629	CM012098.1	664580	679232	14653	HiC_scaffold_36	226722	241978	-	15256
234191	CM012098.1	664271	677412	13142	HiC_scaffold_36	226710	241181	-	14471
247192	CM012098.1	590941	602820	11880	HiC_scaffold_36	99278	112954	-	13676
209989	CM012098.1	1010717	1023993	13277	HiC_scaffold_36	1308024	1320835	+	12811
187253	CM012098.1	619384	631775	12392	HiC_scaffold_36	134622	146875	-	12253
156062	CM012098.1	1065944	1078381	12438	HiC_scaffold_36	1405204	1417167	+	11963
108553	CM012098.1	1065934	1078381	12448	HiC_scaffold_36	1405551	1417496	+	11945
210919	CM012098.1	619331	631407	12077	HiC_scaffold_36	135415	146853	-	11438
124982	CM012098.1	848593	859575	10983	HiC_scaffold_36	376904	388318	-	11414
137309	CM012098.1	785422	795250	9829	HiC_scaffold_36	315699	326782	-	11083
184539	CM012098.1	1105642	1115943	10302	HiC_scaffold_36	441600	452618	-	11018
215357	CM012098.1	619339	631027	11689	HiC_scaffold_36	135931	146790	-	10859
161267	CM012098.1	619331	630936	11606	HiC_scaffold_36	136261	146853	-	10592
72059	CM012098.1	671767	681076	9310	HiC_scaffold_36	231454	241687	-	10233
208570	CM012098.1	695263	705753	10491	HiC_scaffold_36	245620	255760	-	10140
176213	CM012098.1	821733	833082	11350	HiC_scaffold_36	352079	362153	-	10074
90447	CM012098.1	392719	400219	7501	HiC_scaffold_36	995760	1005555	+	9795
115249	CM012098.1	392701	400101	7401	HiC_scaffold_36	995537	1004699	+	9162
127064	CM012098.1	840391	849558	9168	HiC_scaffold_36	369818	378675	-	8857
99106	CM012098.1	1024620	1033334	8715	HiC_scaffold_36	1328322	1336765	+	8443
423889	CM012098.1	496181	503683	7503	HiC_scaffold_44	1135615	1143468	+	7853
54401	CM012098.1	850814	859469	8656	HiC_scaffold_36	380977	388549	-	7572
412889	CM012098.1	496181	503335	7155	HiC_scaffold_44	282895	290390	-	7495
409274	CM012098.1	496176	503317	7142	HiC_scaffold_44	429496	436984	-	7488
398135	CM012098.1	496176	503182	7007	HiC_scaffold_44	1011892	1019208	+	7316
190353	CM012098.1	93130	100063	6934	HiC_scaffold_36	676675	683990	+	7315
387357	CM012098.1	496176	503317	7142	HiC_scaffold_44	1275709	1282995	-	7286
75157	CM012098.1	17455	25237	7783	HiC_scaffold_36	621643	628623	+	6980
386791	CM012098.1	496181	502800	6620	HiC_scaffold_836	38858	45829	-	6971
325732	CM012098.1	496180	502778	6599	HiC_scaffold_780	15363	22307	-	6944
298423	CM012098.1	496935	503683	6749	HiC_scaffold_42	1365240	1372176	+	6936
301929	CM012098.1	496935	503683	6749	HiC_scaffold_42	447002	453935	+	6933
117739	CM012098.1	618653	624489	5837	HiC_scaffold_36	132443	139337	-	6894
302446	CM012098.1	496989	503683	6695	HiC_scaffold_42	688718	695607	+	6889
103752	CM012098.1	1060803	1066398	5596	HiC_scaffold_36	1394191	1401079	+	6888
146249	CM012098.1	619339	626208	6870	HiC_scaffold_36	135254	142138	-	6884
147275	CM012098.1	619339	626371	7033	HiC_scaffold_36	135592	142289	-	6697
69457	CM012098.1	1166564	1171939	5376	HiC_scaffold_55	67586	74155	+	6569
355986	CM012098.1	496180	502438	6259	HiC_scaffold_8	1358934	1365501	-	6567
213291	CM012098.1	496938	503317	6380	HiC_scaffold_9	8977061	8983572	+	6511
126703	CM012098.1	73277	80066	6790	HiC_scaffold_882	3208	9681	-	6473
107799	CM012098.1	380235	387634	7400	HiC_scaffold_36	977812	984250	+	6438
178940	CM012098.1	496352	502160	5809	HiC_scaffold_896	7077	13410	-	6333
178708	CM012098.1	496352	502160	5809	HiC_scaffold_897	7009	13339	+	6330
228830	CM012098.1	497014	503086	6073	HiC_scaffold_9	34779305	34785634	-	6329
330130	CM012098.1	496203	502547	6345	HiC_scaffold_9	26862217	26868374	-	6157
338010	CM012098.1	496262	502243	5982	HiC_scaffold_733	36864	42916	-	6052
337308	CM012098.1	496263	502243	5981	HiC_scaffold_733	15024	21067	+	6043
346225	CM012098.1	496270	502243	5974	HiC_scaffold_42	958020	964034	-	6014
105070	CM012098.1	1007167	1012584	5418	HiC_scaffold_36	1305070	1311081	+	6011
340746	CM012098.1	496234	502243	6010	HiC_scaffold_736	15085	21092	-	6007
302951	CM012098.1	496815	502778	5964	HiC_scaffold_9	34017001	34022999	-	5998
298636	CM012098.1	496740	502778	6039	HiC_scaffold_73	4167	10156	-	5989
299970	CM012098.1	496180	502250	6071	HiC_scaffold_9	4950735	4956723	+	5988
341069	CM012098.1	496234	502243	6010	HiC_scaffold_734	6071	12055	+	5984
128358	CM012098.1	1020592	1026613	6022	HiC_scaffold_36	1317416	1323325	+	5909
67339	CM012098.1	1144559	1150317	5759	HiC_scaffold_55	23118	29007	+	5889
92326	CM012098.1	521043	526551	5509	HiC_scaffold_36	58218	64039	-	5821
119026	CM012098.1	619330	624500	5171	HiC_scaffold_36	134061	139794	-	5733
84832	CM012098.1	1105566	1110944	5379	HiC_scaffold_36	440886	446422	-	5536
319782	CM012098.1	496188	501731	5544	HiC_scaffold_43	149252	154747	-	5495
319782	CM012098.1	496188	501731	5544	HiC_scaffold_43	191265	196760	-	5495
319782	CM012098.1	496188	501731	5544	HiC_scaffold_533	69724	75219	-	5495
116015	CM012098.1	1072484	1078381	5898	HiC_scaffold_36	1417978	1423452	+	5474
154250	CM012098.1	620998	626285	5288	HiC_scaffold_36	164067	169537	-	5470
130122	CM012098.1	621325	626369	5045	HiC_scaffold_36	164067	169537	-	5470
44318	CM012098.1	1067696	1072587	4892	HiC_scaffold_38	2403425	2408880	-	5455
190117	CM012098.1	542369	548016	5648	HiC_scaffold_36	76809	82233	-	5424
191991	CM012098.1	545665	551276	5612	HiC_scaffold_36	76815	82234	-	5419
182021	CM012098.1	542236	547512	5277	HiC_scaffold_36	76819	82228	-	5409
187885	CM012098.1	546148	551359	5212	HiC_scaffold_36	76828	82234	-	5406
121590	CM012098.1	67496	73707	6212	HiC_scaffold_36	653831	659232	+	5401
80418	CM012098.1	673215	677610	4396	HiC_scaffold_36	236364	241674	-	5310
149785	CM012098.1	379775	385138	5364	HiC_scaffold_36	977638	982940	+	5302
273078	CM012098.1	497087	502520	5434	HiC_scaffold_864	64502	69766	-	5264
60194	CM012098.1	5363	10373	5011	HiC_scaffold_36	616427	621633	+	5206
297107	CM012098.1	497111	502243	5133	HiC_scaffold_42	815955	821120	-	5165
202182	CM012098.1	496974	501969	4996	HiC_scaffold_5	60643390	60648476	-	5086
30058	CM012098.1	802995	807895	4901	HiC_scaffold_37	1496598	1501671	+	5073
102008	CM012098.1	82037	87329	5293	HiC_scaffold_882	8762	13818	-	5056
269181	CM012098.1	496180	501252	5073	HiC_scaffold_9	34011950	34016997	-	5047
73381	CM012098.1	347115	352971	5857	HiC_scaffold_38	1761998	1767035	+	5037
100779	CM012098.1	82037	87329	5293	HiC_scaffold_36	662785	667821	+	5036

## Sheet: Pivot >5Kb
Hi-C scaffold ID	Number of fragments mapped to Ch16	Length of the shortest fragment	Length of the longest fragment
HiC_scaffold_36	49	5036	19835
HiC_scaffold_9	6	5047	6511
HiC_scaffold_42	5	5165	6936
HiC_scaffold_44	5	7286	7853
HiC_scaffold_38	2	5037	5455
HiC_scaffold_43	2	5495	5495
HiC_scaffold_55	2	5889	6569
HiC_scaffold_733	2	6043	6052
HiC_scaffold_882	2	5056	6473
HiC_scaffold_37	1	5073	5073
HiC_scaffold_5	1	5086	5086
HiC_scaffold_533	1	5495	5495
HiC_scaffold_73	1	5989	5989
HiC_scaffold_734	1	5984	5984
HiC_scaffold_736	1	6007	6007
HiC_scaffold_780	1	6944	6944
HiC_scaffold_8	1	6567	6567
HiC_scaffold_836	1	6971	6971
HiC_scaffold_864	1	5264	5264
HiC_scaffold_896	1	6333	6333
HiC_scaffold_897	1	6330	6330
